# Supplementary material for: Cover cropping can be a stronger determinant than host crop identity for arbuscular mycorrhizal fungal communities colonizing maize and soybean
Source: PeerJ. 2019 Feb 8;7:e6403. doi: 10.7717/peerj.6403 (PMC6369830; doi:10.7717/peerj.6403)
Supplement: Supplemental Information 4 [file peerj-07-6403-s004.xlsx]

## Sheet: 97%OTU best hit1
Table S2. Description of detected OTUs of AMF in maize and soybean root samples according to an Illumina Miseq Platform.
OTU No.	Accession No.	Description	Identities (%)	E-value	Max score	Sequence
OTU101	HF968814	Gigaspora margarita partial 18S rRNA gene, strain BEG34, isolate spore 3, clone BS2_4_2	100	7.56e-106	383	CCATTGGTCGGGCAATAGTCTGTACTGGTGTGTAGAATTTCTACCTTCTGGGGAACTATCATGTTATTTATTTAGCGTGGTAGGAAACCAGGACCTTTACCTTGAAAAAATTAGAGTGTTCAAAGCAGGCTTACGTCTGAATACATTAGCATGGAATAATAAAATAGGACGGTGGTCCTGTTTTGTTGGTTTCTGAATCACCGTAAT
OTU130	AJ418851	Scutellospora castanea partial 18S rRNA gene, isolate BEG1	100	2.12e-101	368	GTTCTACCGTTGGTCGGGCTTTGTCTGTACTGGCGTGTAGAATTTCTACCTTCTGGGGAACCATCATGTTATTAATTTAACGTGGTGGGAAACCAGGACCTTTACCTTGAAAAAATTAGAGTGTTCAAAGCAGGCTTATGTCTGAATACATTAGCATGGAATAATAAAATAGGACGGTGGTCCTGTTTTGTTGGTTTCT
OTU1656	KC464527	Uncultured Glomeromycota clone OTU19 18S ribosomal RNA gene, partial sequence	99.537	5.95e-109	394	GTCAGTAGGTTGGTCGTACCACCGGTACGTACTGGTCTCACTGATTCCTCCTTCCTGAAGAACCGTAATGCCATTAATTTGGTGTTGCGGGGAAACAGGACTGTTACTTTGAAAAAATTAGAGTGTTTAAAGCAAGCTAACGCTTGAATACATTAGCATGGAATAATGAAATAGGACATCCGATTCTATTTTGTTGGTTTCTAGGATCGATGTAAT
OTU1813	LT216986	Uncultured Glomus partial 18S rRNA gene, isolate 3C1 VT403, clone IK2YRTO01DRRW0	97.685	1.11e-102	372	GTCAGTAGGCTGGTCGTGCCACCGGTACGTACTGGTCTCACTGATTCCTCCTTCCTGAAGAACCGTAATGCCATTAATTTGGTGTTGCGGGGAAACAGGACTGTTACTTTGAAAAAATTAGAGTGTTTAAAGCAGGCTAACGCTTGAATACATTAGCATGGAATAATGAAATAGGACGATCGATCCTATTTTGTTGGTTTCTAGGATTGACGTAAT
OTU2018	LT672485	Uncultured Glomus partial 18S rRNA gene, isolate G14, clone I6BWJM101AG8IM	97.222	4.25e-101	366	ATTAGTAGTCTGGTCGTGCCACTGGTATGTACTGGTCTTACTGATTTCTCCTTCCTGAAGAACTGTAATGTCATTAATTTGGTGTTGCGGGGAATCTGGACTGTTACTTTGAAAAAATTAGAGTGTTTAAAGCAGGCTAACGCTTGAATACATTAGCATGGAATAATGAAATAGGACGTTCGATCCTATTTTGTTGGTTTCTAGGATTGACGTAAT
OTU2055	HG380113	Uncultured Rhizophagus partial 18S rRNA gene, clone STOR1-5	98.611	5.78e-106	383	GTCAGTAGGTTGGTCGTGCCACTGGTACGTACTGGTCTCACTGATTCCTCCTTCCTGATGAACCGTAATGCCATTAATTTGGTGTTGCGGGGAAACTGGACTGTTACTTTGAAAAAATTAGAGTGTTTAAAGCAGGCTAACGCTTGAATACATTAGCATGGAATAATGAAATAGGACGTTCGATCCTATTTTGTTGGTTTCTAGGATTGACGTAAT
OTU2173	AF131041	Acaulospora laevis small subunit ribosomal RNA gene, partial sequence	100	9.89e-112	403	ATCTGTCCGTCGGTCGGGCTTCACTGTCCGTACTGGTGTGATGGGTTTCTACCTTCTGAATAACCGGCATGTCATTAATTTGGTGCGCCGGGGAAGCAGAACTATTACCTTGAAAAAATTAGAGTGCTTAAAGCAGGCTATCGCCTGAATAGATTAGCATGGAATAATAAAATAGGACGGCATGGTTCTATTTTGTTGGTTTCTAGGATCACCGTAAT
OTU220	KP144311	Rhizophagus clarus isolate S768-2 18S ribosomal RNA gene, partial sequence	98.077	2.95e-99	361	GTTGGTCGTGCCACCGGTACGTACTGGTCTCACTGATTCCTCCTTCCTGAAGAACCGTAATGCCATTAATTTGGTGTTGCGGGGAAACAGGACTGTTACTTTGAAAAAATTAGAGTGTTTAAAGCAAGCTAACGCTTGAATACATTAGCATGGAATAATGAAATAGGACGATCGATCCTATTTTGTTGGTTTCTAGGATTGACGTAAT
OTU2214	LT829826	Uncultured Glomeromycotina partial 18S rRNA gene, isolate GVyCP8 VTX00026, clone HNI0JTB01CP6H1	98.165	1.8e-105	381	GTCTGTCCATTGGTCGGGCTTCACGGTCCGTACTGGTGTGATGGGTTCCTACCTTCTGAATAACCAGCATGCCATTTAGTTGGTGCGCCGGGGAAGCAGAGCTATTACCTTGAAAAAATTAGAGTGCTTAAAGCAGGCTAGTGCTTGAATAGATTAGCATGGAATAATAAAATAGGACGGCATGGTTCTATTTTGTTGGTTTCTAGGATCACCGTAAT
OTU223	HE962475	Scutellospora savannicola partial 18S rRNA gene, isolate Att1455-2, clone pCK075-3	100	3.49e-109	394	GTTCCACCGTTGGTCGGGCTATTGTTTGTACTGGCGTGTGGAATTTCTACCTTCTGGGGAACTATCATGTTATTAATTTAGCGTGGTAGGAAACCAGGACCTTTACCTTGAAAAAATTAGAGTGTTCAAAGCAGGCTTATGTCTGAATACATTAGCATGGAATAATAAAATAGGACGGTGGTCCTGTTTTGTTGGTTTCTGAATCACCGTAAT
OTU2323	KJ792102	Racocetra alborosea strain S2 18S ribosomal RNA gene, partial sequence	99.528	5.85e-107	387	GTTCTACCGTTGGTCGGGCTTTGTCTGTACTGGCGTGTAGAATTTCTACCTTCTGGGGAACCATCATGTTATTAATTTAACGTGGTGGGAAACCAGGACCTTTACCTTGAAAAAATTAGAGTGTTCAAAGCAGGCTTATGTCTGAATACATTAGCATGGAATAATAGAATAGGACGGTGGTCCTGTTTTGTTGGTTTCTGAATCACCGTAAT
OTU2497	KF386320	Uncultured Rhizophagus clone RAL58 18S ribosomal RNA gene, partial sequence	97.222	5.82e-101	366	GTCAGTAGGCTGGTCGTGCCACCGGTACGTACTGGTCTCACTGATTCCTCCTTCCTGAAGAACCGTAATGCCATTAATTTGGTGTTGCGGGGAAACAGGACTGTTACTTTGAAAAAATTAGAGTGTTTAAAGCAAGCTAACGCTTGAATACATTAGCATGGAATAATGAAATAGGACGATCGATCCTATTTTGTTGGTTTCTAGGATTGACGTAAT
OTU2668	LN620307	Uncultured Acaulospora partial 18S rRNA gene, isolate MUyAA VTX00026, clone GAMF5028	99.528	5.85e-107	387	CCATTGGTCGGGCTTCACGGTCCGTACTGGTGTGATGGGTTCCTACCTTCTGAATAACCAGCATGCCATTCAGTTGGTGCGCCGGGGAAGCAGAGCTATTACCTTGAAAAAATTAGAGTGCTTAAAGCAGGCTAGTGCTTGAATAGATTAGCATGGAATAATAAAATAGGACGGCATGGTTCTATTTTGTTGGTTTCTAGGATCACCGTAAT
OTU2772	HG329704	Uncultured Glomus partial 18S rRNA gene, isolate B10C VT143, clone 71_cloned	98.14	9.67e-104	375	ATCAGATTGTCGGTCGTGCCTCGGTACGCACTGGCATTATTGGTTCCTACCTTCTGAAGAACCGCGATGTCATTAATTTGGTGTCGTGGGGAATCAGGACTGTTACTTTGAAAAAATTAGAGTGTTTAAAGCAGGCTAACGCTTGAATACATTAGCATGGAATAATGAAATAGGACGTTCGATCCTATTTTGTTGGTTTCTAGGATTGACGTAAT
OTU2854	KF489093	Uncultured Glomeraceae clone L22HS64__OTU_48 18S ribosomal RNA gene, partial sequence	97.222	5.82e-101	366	ATTAGTAGTCTGGTCGTGCCACTGGTATGTACTGGTCTTACTGATTTCTCCTTCCTGAAGAACTGTAATGCCATTAATTTGGTGTTGCGGGGAAACAGGACTGTTACTTTGAAAAAATTAGAGTGTTTAAAGCAAGCTAACGCTTGAATACATTAGCATGGAATAATGAAATAGGACGATCGATCCTATTTTGTTGGTTTCTAGGATTGACGTAAT
OTU2940	AB193053	Glomus clarum gene for 18S ribosomal RNA, partial sequence, clone:DGGE8	99.505	1.62e-101	368	GTCAGTAGGCTGGTCGTGCCACCGGTACGTACTGGTCTCACTGATTCCTCCTTCCTGAAGAACCGTAATGCCATTAATTTGGTGTTGCGGGGAAACAGGACTGTTACTTTGAAAAAATTAGAGTGTTTAAAGCAAGCTAACGCTTGAATACATTAGCATGGAATAATGAAATAGGACGATCGATCCTATTTTGTTGGTTTCT
OTU298	KF488892	Uncultured Racocetra clone L22LS59__OTU_33 18S ribosomal RNA gene, partial sequence	98.585	8.86e-104	375	GTTCTACCGTTGGTCGGGCTTTGTCTGTACTGGCGTGTAGAATTTCTACCTTCTGGGGAACCATCATGTTATTAATTTAACGTGGTGGGAAACCAGGGCCTTTACCTTGAAAAAATTAGAGTGTTCAAAGCAGGCTTATGTCTGAATACATTAGCATGGAATAATAAAATAGGACGGTGGTCCTGTTTTGTTGGTTTCTGAATCACCGTAAT
OTU3150	LT217431	Uncultured Glomus partial 18S rRNA gene, isolate CassB8 VT99, clone IK2YRTO01AJ0D5	100	7.51e-111	399	ATTAGTAGTCTGGTCGTGCCACTGGTATGTACTGGTCTTACTGATTTCTCCTTCCTGAAGAACTGTAATGTCATTAATTTGGTGTTGCGGGGAATCTGGACTGTTACTTTGAAAAAATTAGAGTGTTTAAAGCAGGCTAACGCTTGAATACATTAGCATGGAATAATGAAATAGGACGATCGATCCTATTTTGTTGGTTTCTAGGATTGACGTAAT
OTU3547	KM522671	Uncultured Glomeromycota clone R-LP5b-2 18S ribosomal RNA gene, partial sequence	98.14	9.67e-104	375	ATCAGATTGTCGGTCGTGCCTCGGTACGCACTGGCATTATTGGTTCCTACCTTCTGAAGAACCGCGATGTCATTAATTTGGTGTCGTGGGGAATCAGGACTGTTACTTTGAAAAAATTAGAGTGTTTAAAGCAAGCTAACGCTTGAATACATTAGCATGGAATAATGAAATAGGACGTTCGATCCTATTTTGTTGGTTTCTAGGATTGACGTAAT
OTU3600	KC764923	Uncultured Glomeromycota clone OTU06 18S ribosomal RNA gene, partial sequence	98.611	5.78e-106	383	GTCAGTAGGTTGGTCGTGCCACTGGTATGTACTGGTCTTACTGATTTCTCCTTCCTGAAGAACTGTAATGTCATTAATTTGGTGTTGCGGGGAATCTGGACTGTTACTTTGAAAAAATTAGAGTGTTTAAAGCAGGCTAACGCTTGAATACATTAGCATGGAATAATGAAATAGGACGATCGATCCTATTTTGTTGGTTTCTAGGATTGACGTAAT
OTU3736	LT217508	Uncultured Glomus partial 18S rRNA gene, isolate CassC1 VT90, clone IK2YRTO01BSZGU	97.129	7.67e-96	350	GTCAGTAGGTTGGTCGTGCCACCGGTACGTACTGGTCTCACTGATTCCTCCTTCCTGAAGAACCGTAATGCCATTAATTTGGTGTTGCGGGGAAACAGGACTGTTACTTTGAAAAAATTAGAGTGTTTAAAGCAAGCTAACGCTTGAATACATTAGCATGGAATAATGAAATAGGACG--ATCGATCCTATTTTGTTGGTTTCTAGGAT
OTU3845	LT672460	Uncultured Scutellospora partial 18S rRNA gene, isolate M11, clone I6BWJM101CH187	98.113	3.9e-102	370	GTTCTACCGTTGGTCGGGCTTTGTCTGTACTGGCGTGTAGAATTTCTACCTTCTGGGGAACCATCATGTTATTAATTTAGTGTGGTGGGAAACCAGGACCTTTACCTTGAAAAAATTAGAGTGTTCAAAGCAGGCTTATGTCTGAATACATTAGCATGGAATAATAGAATAGGACGGTGGTCCTGTTTTGTTGGTTTCTGAATCACCGTAAT
OTU3854	JN859555	Rhizophagus sp. MAY-2012 clone F84_1 18S ribosomal RNA gene, partial sequence	100	5.74e-111	399	GTCAGTAGGTTGGTCATGCCACAGGTATGTACTGATCTTACTGATTCCTCCTTCCTGATGAACCGTAATGCCATTAATTTGGTGTTGCGGGGAAACTGGACTGTTACTTTGAAAAAATTAGAGTGTTTAAAGCAGGCTAACGCTTGAATACATTAGCATGGAATAATGAAATAGGACGTTCGATCCTATTTTGTTGGTTTCTAGGATTGACGTAAT
OTU3958	KF489299	Uncultured Racocetra clone L3HS96__OTU_33 18S ribosomal RNA gene, partial sequence	99.057	2.72e-105	381	GTTCTACCGTTGGTCGGGCTTTGTCTGTACTGGCGTGTAGAATTTCTACCTTCTGGGGAACCGTCATGTTATTAATTTAACGTGGTGGGAAACCAGGACCTTTACCTTGAAAAAATTAGAGTGTTCAAAGCAGGCTTATGTCTGAATACATTAGCATGGAATAATAAAATAGGACGGTGGTCCTGTTTTGTTGGTTTCTGAATCACCGTAAT
OTU3966	KF612336	Uncultured Glomeromycota clone INRD19 18S ribosomal RNA gene, partial sequence	97.222	2.09e-100	364	CCTGGTTGGGTGGTCTGCCTTCACGGTATGTACTGCTCGGCCGGGTTCTACCTCTTGGTGAGCCGGCATGCCCTTCACTGGGTGTGTCGGGGAACCAGGACTTTTACCTTGAGAAAATTAGAGTGTTCAAAGCAGGCCTTTGCCCGAATACATTAGCATGGCATAATAAAATAGGACGTGCGGTTCTATTTTGTTGGTTTCTAGGATCGCCGTAAT
OTU3969	KF489002	Uncultured Acaulospora clone L22HS240__OTU_7 18S ribosomal RNA gene, partial sequence	98.157	5.95e-101	377	GTCTGTCAATTGGTCGGGCTTCA-GGTCCGTACTGGTTCGATAGGTTCCTACCTTCTGAATAACCAGCATGCCATTTAGTTGGTGCGCCGGGGAAGCAGAGCTATTACCTTGAAAAAATTAGAGTGCTTAAAGCAGGCTAGTGCTTGAATAGATTAGCATGGAATAATAAAATAGGACGTTCGATCCTATTTTGTTGGTTTCTAGGATTGACGTAAT
OTU4018	LT216833	Uncultured Glomus partial 18S rRNA gene, isolate 3A9 VT247, clone IK2YRTO01AGL9C	98.148	2.93e-104	377	GTCAGTAGGTTGGTCGTGCCACCGGTACGTACTGGTCTCACTGATTCCTCCTTCCTGAAGAACCGTAATGCCATTAATTTGGTGTTGCGGGGAAACAGGACTGTTACTTTGAAAAAATTAGAGTGTTTAAAGCAGGCTCACGCTTGAATACATTAGCATGGAATAACGAAATAGGACGTTTGATTCTATTTTGTTGGTTTCTAGGATCGACGTAAT
OTU4209	KF488869	Uncultured Racocetra clone L22LS217__OTU_33 18S ribosomal RNA gene, partial sequence	98.585	1.27e-103	375	GTTCTACCGTTGGTCGGGCTTTGTCTGTACTGGCGTGTAGAATTTCTACCTTCTGGGGAACCATCATGTTATTTATTTAGCGTGGTGGGAAACCAGGACCTTTACCTTGAAAAAATTAGAGTGTTCAAAGCAGGCTTACGTCTGAATACATTAGCATGGAATAATAGAATAGGACGGTGGTCCTGTTTTGTTGGTTTCTGAATCACCGTAAT
OTU441	KY020877	Acaulospora spinosa clone A93 18S ribosomal RNA gene, partial sequence	98.165	2.72e-105	381	GTCTGTCCATTGGTCGGGCTTCACGGTCCGTACTGGTGAGATGGGTTCCTACCTTCTGAATAACCAGCATGCCATTCATTTGGTGCGCCGGGGAAGCAGAGCTATTACCTTGAAAAAATTAGAGTGCTTAAAGCAGGCTAGTGCTTGAATAGATTAGCATGGAATAATAAAATAGGACGGCTTGGTTCTATTTTGTTGGTTTCTAGGATCACCGTAAT
OTU4412	KF489037	Uncultured Gigaspora clone L22HS09__OTU_29 18S ribosomal RNA gene, partial sequence	99.061	6.58e-106	383	GTTCTACTGTTGGTCGGGCAATTGTCTGTACTGGCATGTGGAATTTCTACCTTCTGGGGAACCATCATGTTATTAATTTAGCGTGGTGGGAAACCAGGACCTTTACCTTGAAAAAATTAGAGTGTTCAAAGCAGGCTTACGTCTGAATACATTAGCATGGAATAATAAAATAGGACGGTGGTCCTGTTTTGTTGGTTTCTGAATCACCGTAAT
OTU479	LT217508	Uncultured Glomus partial 18S rRNA gene, isolate CassC1 VT90, clone IK2YRTO01BSZGU	99.537	3.49e-109	394	GTCAGTAGGTTGGTCGTGCCACCGGTACGTACTGGTCTCACTGATTCCTCCTTCCTGAAGAACCGTAATGCCATTAATTTGGTGTTGCGGGGAAACAGGACTGTTACTTTGAAAAAATTAGAGTGTTTAAAGCAAGCTAACGCTTGAATACATTAGCATGGAATAATGAAATAGGACGATCGATCCTATTTTGTTGGTTTCTAGGATTGACGTAAT
OTU4906	KX808929	Uncultured Glomus clone Gra-69 18S ribosomal RNA gene, partial sequence	99.034	8.94e-103	372	GTTGGTCGTGCCTCGGTACGTACTGGCATTATTGGTTCCTACCTTCTGAAGAACCGCGATGTCATTAATTTGGTGTCGTGGGGAATCAGGACTGTTACTTTGAAAAAATTAGAGTGTTTAAAGCAAGCTAACGCTTGAATACATTAGCATGGAATAATGAAATAGGACGTTCGATCCTATTTTGTTGGTTTCTAGGATTGACGTAAT
OTU5287	KX529097	Racocetra sp. FAS-2017a isolate CMPC739.2 small subunit ribosomal RNA gene, partial sequence	99.057	2.72e-105	381	GTTCTACCGTTGGTCGGGCTTTGTCTGCACTGGCGTGTAGAATTTCTACCTTCTGGGGAACCATCATGTTATTAATTTAACGTGGTGGGAAACCAGGACCTTTACCTTGAAAAAATTAGAGTGTTCAAAGCAGGCTTATGTCTGAATACATTAGCATGGAATAATAAAATAGGACGGTGGTCCTGTTTTGTTGGTTTCTGAATCACCGTAAT
OTU5488	LT217508	Uncultured Glomus partial 18S rRNA gene, isolate CassC1 VT90, clone IK2YRTO01BSZGU	98.148	5.95e-101	377	GTCAGTAGGTTGGTCGTGCCACCGGTACGTACTGGTCTCACTGATTCCTCCTTCCTGAAGAACCGTAATGCCATTAATTTGGTGTTGCGGGGAAACAGGACTGTTACTTTGAAAAAATTAGAGTGTTTAAAGCAAGCTAACGCTTGAATACATTAGCATGGAATAATGAAATAGGACGATCGATCCTATTTTGTTGGTTTCTAGGATTGACGTAAT
OTU560	HG329704	Uncultured Glomus partial 18S rRNA gene, isolate B10C VT143, clone 71_cloned	99.005	2.4e-99	361	ATCAGATTGTCGGTCGTGCCTCGGTACGCACTGGCATTATTGGTTCCTACCTTCTGAAGAACCGCGATGTCATTAATTTGGTGTCGTGGGGAATCAGGACTGTTACTTTGAAAAAATTAGAGTGTTTAAAGCAGGCTAACGCTTGAATACATTAGCATGGAATAATGAAATAGGACGTTCGATCCTATTTTGTTGGTTTCT
OTU5627	KF489370	Uncultured Glomeraceae clone L3HS156__OTU_63 18S ribosomal RNA gene, partial sequence	99.065	1.61e-106	385	GTCAGTAGGCTGGTCGTGCCACTGGTACGTACTGGTCTCACTGATTCCTCCTTCCTGAAGAACCGTAATGCCATTAATTTGGTGTTGCGGGGAAACAGGACTGTTACTTTGAAAAAATTAGAGTGTTCAAAGCAGGCTTATGTCTGAATACATTAGCATGGAATAATAAAATAGGACGGTGGTCCTGTTTTGTTGGTTTCTGAATCACCGTAAT
OTU5636	LN620307	Uncultured Acaulospora partial 18S rRNA gene, isolate MUyAA VTX00026, clone GAMF5028	99.522	2.72e-105	381	GTCTGTCCATTGGTCGGGCTTCACGGTCCGTACTGGTGTGATGGGTTCCTACCTTCTGAATAACCAGCATGCCATTCAGTTGGTGCGCCGGGGAAGCAGAGCTATTACCTTGAAAAAATTAGAGTGCTTAAAGCAGGCTAGTGCTTGAATAGATTAGCATGGAATAATAAAATAGGACGGCATGGTTCTATTTTGTTGGTTTCTAGGAT
OTU5742	KC764923	Uncultured Glomeromycota clone OTU06 18S ribosomal RNA gene, partial sequence	97.685	1.45e-102	372	GTCAGTAGGTTGGTCGTGCCACTGGTATGTACTGGTCTTACTGATTTCTCCTTCCTGAAGAACTGTAATGTCATTAATTTGGTGTTGCGGGGAATCTGGACTGTTACTTTGAAAAAATTAGAGTGTTTAAAGCAGGCTAACGCTTGAATACATTAGCATGGAATAATGAAATAGGACGATCGATCCTATTTTGTTGGTTTCTAGGATTGACGTAAT
OTU5922	KC764923	Uncultured Glomeromycota clone OTU06 18S ribosomal RNA gene, partial sequence	97.222	4.25e-101	366	GTCAGTAGGTTGGTCGTGCCACTGGTATGTACTGGTCTTACTGATTTCTCCTTCCTGAAGAACTGTAATGTCATTAATTTGGTGTTGCGGGGAATCTGGACTGTTACTTTGAAAAAATTAGAGTGTTTAAAGCAGGCTAACGCTTGAATACATTAGCATGGAATAATGAAATAGGACGATCGATCCTATTTTGTTGGTTTCTAGGATTGACGTAAT
OTU5985	LT216833	Uncultured Glomus partial 18S rRNA gene, isolate 3A9 VT247, clone IK2YRTO01AGL9C	97.183	1.98e-99	361	AGTAGGTTGGTCGTGCCACCGGTACGTACTGGTCTCACTGATTCCTCCTTCCTGAAGAACCGTAATGCCATTAATTTGGTGTTGCGGGGAAACAGGACTGTTACTTTGAAAAAATTAGAGTGTTTAAAGCAGGCTCACGCTTGAATACATTAGCATGGAATAACGAAATAGGACGTTTGATTCTATTTTGTTGGTTTCTAGGATCGACGTAAT
OTU6090	LT723309	Uncultured Acaulospora partial 18S rRNA gene, isolate OUEVOPV8 VTX00028, clone I6BWJM102H66UB	100	4.66e-112	403	ATTTGTCAGTTGGTCGGGCTTCACTGTCCGTATTGACTTGATGGATTCTTACCTTCTGAATAACCAGCATGCTATTAAGTTAGTGCGTTGGGGAAGCAGATCTATTACCTTGAAAAAATTAGAGTGCTTAAAGCGAGCTAGTGCTTGAATAGATTAGCATGGAATAATAAAATAGGACGGCATGGTTCTATTTTGTTGGTTTCTAGGATCACCGTAAT
OTU628	MG429387	Uncultured Glomus clone 10K-130448 18S small subunit ribosomal RNA gene, partial sequence	97.222	6.77e-101	366	GTCAGTAGGTTGGTCGTGCCACCAGTACGTACTGGTCTCACTGATTCCTCCTTCCTGATGAACCGTAATGCCATTAATTTGGTGTTGCGGGGAATTTGGACTGTTACTTTGAAAAAATTAGAGTGTTTAAAGCAGGCTAACGCTTGAATACATTAGCATGGAATAATGAAATAGGACGTTCGATCCTATTTTGTTGGTTTCTAGGATTGACGTAAT
OTU6461	LT833094	Uncultured Glomeromycotina partial 18S rRNA gene, isolate TAxDS9 VTX00092, clone HNI0JTB01ASTTY	99.537	2.67e-109	394	GTTAGTAGGTTGGTCATGCCTCTGGTATGTACTGGTCTCACTGATTCCTCCTTCCTTATGAACCGTAATGCCATTAATTTGGTGTTGCGGGGAAACAGGACTGTTACTTTGAAAAAATTAGAGTGTTTAAAGCAGGCTCACGCTTGAATACATTAGCATGGAATAATGAAATAGGACGATCGATCCTATTTTGTTGGTTTCTAGGATTGACGTAAT
OTU6472	LN616499	Uncultured Glomus partial 18S rRNA gene, isolate BAxCO VTX00295, clone GAMF1220	98.611	6.72e-106	383	GTTAGTAGGTTGGTCATGCCTCTGGTATGTACTGGTCTCACTGATTCCTCCTTCCTGATGAGCCGTAATGCCATTAATTTGGTGTTGCGGGGAATCTGGACTGTTACTTTGAAAAAATTAGAGTGTTTAAAGCAGGCTAACGCTTGAATACATTAGCATGGAATAATGAAATAGGACGATCGATCCTATTTTGTTGGTTTCTAGGATTGACGTAAT
OTU6478	KC708373	Uncultured Glomeromycota clone 1 18S ribosomal RNA gene, partial sequence	97.685	1.45e-102	372	ATTAGTAGTCTGGTCGTGCCACTGGTATGTACTGGTCTTACTGATTTCTCCTTCCTGAAGAACCGTAATGCCATTAATTTGGTGTTGCGGGGAATCTGGACTGTTACTTTGAAAAAATTAGAGTGTTTAAAGCAGGCTAACGCTTGAATACATTAGCATGGAATAATGAAATAGGACGTTCGATCCTATTTTGTTGGTTTCTAGGATTGACGTAAT
OTU6885	KY349897	Uncultured Glomeromycota clone JAHT50L02IH9X1 small subunit ribosomal RNA gene, partial sequence	98.598	8.69e-105	379	TAGTAGGTTGGTCATGCCTCTGGTATGTACTGGTCTCACTGATTCCTCCTTCCTTATGAACCGTAATGCCATTAATTTGGTGTTGCGGGGAATTTGGACTGTTACTTTGAAAAAATTAGAGTGTTTAAAGCAAGCTAACGCTTGAATACATTAGCATGGAATAATGAAATAGGACGTTCGATCCTATTTTGTTGGTTTCTAGGATTGACGTAAT
OTU6988	LT216833	Uncultured Glomus partial 18S rRNA gene, isolate 3A9 VT247, clone IK2YRTO01AGL9C	98.148	8.56e-104	375	GTCAGTAGGTTGGTCGTGCCACCGGTACGTACTGGTCTCACTGATTCCTCCTTCCTGAAGAACCGTAATGCCATTAATTTGGTGTTGCGGGGAAACAGGACTGTTACTTTGAAAAAATTAGAGTGTTTAAAGCAGGCTCACGCTTGAATACATTAGCATGGAATAACGAAATAGGACGTTTGATTCTATTTTGTTGGTTTCTAGGATCGACGTAAT
OTU700	HG329704	Uncultured Glomus partial 18S rRNA gene, isolate B10C VT143, clone 71_cloned	97.674	4.91e-102	370	ATCAGATTGTCGGTCGTGCCTCGGTACGCACTGGCATTATTGGTTCCTACCTTCTGAAGAACCGCGATGTCATTAATTTGGTGTCGTGGGGAATCAGGACTGTTACTTTGAAAAAATTAGAGTGTTTAAAGCAGGCTAACGCTTGAATACATTAGCATGGAATAATGAAATAGGACGTTCGATCCTATTTTGTTGGTTTCTAGGATTGACGTAAT
OTU7014	KM659256	Uncultured Glomus clone Y50 18S ribosomal RNA gene, partial sequence	97.685	1.29e-102	372	GTCAGTAGGTTGGTCGTGCCACCGGTACGTACTGGTCTCACTGATTCCTCCTTCCTGAAGAACCGCAATGCCATTAATTTGGTGTTGCGGGGAAACAGGACTGTTACTTTGAAAAAATTAGAGTGTTTAAAGCAAGCTAACGCTTGAATACATTAGCATGGAATAATGAAATAGGACGATCGATCCTATTTTGTTGGTTTCTAGGATTGACGTAAT
OTU7253	LT672571	Uncultured Glomus partial 18S rRNA gene, isolate G5, clone I6BWJM101C8TI2	97.222	6.35e-101	366	GTCAGTAGGCTGGTCGTGCCACCGGTACGTACTGGTCTCACTGATTCCTCCTTCCTGAAGAACCGTAATGCCATTAATTTGGTGTTGCGGGGAAACAGGACTGTTACTTTGAAAAAATTAGAGTGTTTAAAGCAAGCTAACGCTTGAATACATTAGCATGGAATAATGAAATAGGACGATCGATCCTATTTTGTTGGTTTCTAGGATTGACGTAAT
OTU7262	KF489253	Uncultured Racocetraceae clone L3HS97__OTU_19 18S ribosomal RNA gene, partial sequence	98.131	4.55e-103	374	GTTCTACCGTTGGTCGGGCTTTGTCTGTACTGGCGTGTAGAATTTCTACCTTCTGGGGAACCATCATGTTATTAATTTAACGTGGTGGGAAACCAGGACCTTTACCTTGAAAAAATTAGAGTGTTCAAAGCAGGCTTATGTCTGAATACATTAGCATGGAATAATGAAATAGGACGTTCGATCCTATTTTGTTGGTTTCTAGGATTGACGTAAT
OTU7384	HF968834	Rhizophagus irregularis partial 18S rRNA gene, strain DAOM181602, isolate spore 2, clone ES2_5_4	100	7.51e-111	399	GTTAGTAGGTTGGTCATGCCTCTGGTATGTACTGGTCTCACTGATTCCTCCTTCCTTATGAACCGTAATGCCATTAATTTGGTGTTGCGGGGAATTTGGACTGTTACTTTGAAAAAATTAGAGTGTTTAAAGCAAGCTAACGCTTGAATACATTAGCATGGAATAATGAAATAGGACGTTCGATCTTATTTTGTTGGTTTCTAGGATTGACGTAAT
OTU7390	KX879059	Cetraspora pellucida strain CB15074 18S ribosomal RNA gene, partial sequence	100	1.26e-108	392	GTTCTACCGTTGGTCGGGCTTTGTCTGTACTGGCGTGTAGAATTTCTACCTTCTGGGGAACCATTATGTTATTAATTTAGCGTAGTGGGAAACCAGGACCTTTACCTTGAAAAAATTAGAGTGTTCAAAGCAGGCTTATGTCTGAATACATTAGCATGGAATAATAGAATAGGACGGTGGTCCTGTTTTGTTGGTTTCTGAATCACCGTAAT
OTU7596	KF489252	Uncultured Racocetraceae clone L3HS39__OTU_17 18S ribosomal RNA gene, partial sequence	97.674	9.96e-99	370	GTTCTACCGTTGGTCGGGCTATTGTCTGTACTGGTGTGTGGAATTTCTACCTTCTGGGGAACTATCATGTTATTAATTTAGCGTGGTAGGAAACCAGGACCTTTACCTTGAAAAAATTAGAGTGTTCAAAGCAGGCTTACGTCTGAATACATTAGCATGGAATAATGAAATAGGACGATCGATCCTATTTTGTTGGTTTCTAGGATTGACGTAAT
OTU7792	KM220274	Uncultured Glomeraceae clone gra-41 18S ribosomal RNA gene, partial sequence	99.074	3.26e-107	387	GTCAGTAGGTTGGTCGTGCC-TCGGTACGTACTGGCATTATTGGTTCCTACCTTCTGAAGAACCGCGATGTCATTAATTTGGTGTCGTGGGGAATCAGGACTGTTACTTTGAAAAAATTAGAGTGTTTAAAGCAGGCGCACGCTTGAATACATTAGCATGGAATAATGAAATAGGACGTTTGATTCTATTTTGTTGGTTTCTAGGATCGACGTAAT
OTU780	KM522519	Uncultured Glomeromycota clone R-LP1b-27 18S ribosomal RNA gene, partial sequence	97.209	1.53e-100	364	ATCAGATTGTCGGTCGTGCCTCGGTACGCACTGGCATTATTGGTTCCTACCTTCTGAAGAACCGCGATGTCATTAATTTGGTGTCGTGGGGAATCAGGACTGTTACTTTGAAAAAATTAGAGTGTTCAAAGCAGGCTTACGCTTGAATACATTAGCATGGAATAATGAAATAGGACGTTTGATTCTATTTTGTTGGTTTCTAGGATTGACGTAAT
OTU7813	HF968814	Gigaspora margarita partial 18S rRNA gene, strain BEG34, isolate spore 3, clone BS2_4_2	97.222	5.28e-100	363	GTTCTACCATTGGTCGGGCAATAGTCTGTACTGGTGTGTAGAATTTCTACCTTCTGGGGAACTATCATGTTATTTATTTAGCGTGGTAGGAAACCAGGACCTTTACCTTGAAAAAATTAGAGTGTTCAAAGCAGGCTTACGTCTGAATACATTAGCATGGAATAATAAAATAGGACGG--TGGTCCTGTTTTGTTGGTTTCT-GAATCACCGTAAT
OTU7951	LT216981	Uncultured Glomus partial 18S rRNA gene, isolate 3C1 VT312, clone IKXC9GJ01CSNL6	98.148	3.52e-104	377	GTCAGTAGGTTGGTCGTGCCACCGGTACGTACTGGTCTCACTGATTCCTCCTTCCTGAAGAACCGTAATGCCATTAATTTGGTGTTGCGGGGAATCTGGACTGTTACTTTGAAAAAATTAGAGTGTTTAAAGCAGGCTAACGCTTGAATACATTAGCATGGAATAATGAAATAGGACGTTCGATCCTATTTTGTTGGTTTCTAGGATTGACGTAAT
OTU8109	LT934674	uncultured Glomus genomic DNA sequence contains 18S rRNA gene, isolate LPwGM8 VT140, clone IRERXRB01DCNJP	100	2.06e-110	398	ATCAAATTGTTGGTCGTGCCTCGGTACGTACTGGCATTATTGATTTCTCCCTTCTGACGATCCGCGATGTCATTAATTTGGTGTCGTGGGGAATCAGGACTGTTACTTTGAAAAAATTAGAGTGTTTAAAGCAGGCTCACGCTTGAATACATTAGCATGGAATAATGAAATAGGACGTTTGATTCTATTTTGTTGGTTTCTAGGATCGACGTAAT
OTU8131	KF488868	Uncultured Gigaspora clone L22LS99__OTU_29 18S ribosomal RNA gene, partial sequence	98.592	3.52e-104	377	GTTCTACCGTTGGTCGGGCAATAGTCTGTACTGGCGTGTGGAATTTCTACCTTCTGGAGAACCATCATGTTATTTATTTAGTGTGGTGGGAAACCAGGACCTTTACCTTGAAAAAATTAGAGTGTTCAAAGCAGGCTTATGTCTGAATACATTAGCATGGAATAATAAAATAGGACGGTGGTCCTGTTTTGTTGGTTTCTGAATCACCGTAAT
OTU8288	HF568368	Uncultured Glomus partial 18S rRNA gene, isolate BP11RM2 VT143, clone 16140_cloned	97.674	4.91e-102	370	ATCAGATTGTCGGTCGTGCCTCGGTACGCACTGGCATTATTGGTTCCTACCTTCTGAAGAACCGCGATGTCATTAATTTGGTGTCGCGGGGAATCAGGACTGTTACTTTGAAAAAATTAGAGTGTTTAAAGCAGGCTTACGCTTGAATACATTAGCATGGAATAATGAAATAGGACGTTTGATTCTATTTTGTTGGTTTCTAGGATCGACGTAAT
OTU8311	LT216986	Uncultured Glomus partial 18S rRNA gene, isolate 3C1 VT403, clone IK2YRTO01DRRW0	97.685	9.14e-103	372	GTCAGTAGGCTGGTCGTGCCACCGGTACGTACTGGTCTCACTGATTCCTCCTTCCTGAAGAACCGTAATGCCATTAATTTGGTGTTGCGGGGAAACAGGACTGTTACTTTGAAAAAATTAGAGTGTTTAAAGCAGGCTAACGCTTGAATACATTAGCATGGAATAATGAAATAGGACGATCGATCCTATTTTGTTGGTTTCTAGGATTGACGTAAT
OTU8375	KF489325	Uncultured Racocetra clone L3HS07__OTU_34 18S ribosomal RNA gene, partial sequence	99.07	5.85e-107	387	GTTCTACCGTTGGTCGGGCTTTGTCTGTACTGGCGTGTAGAATTTCTACCTTCTGGGGAACCATCATGTTATTAATTTAATGTGGTGGGAAACCAGGACCTTTACCTTGAAAAAATTAGAGTGTTCAAAGCAGGCTTATGTCTGAATACATTAGCATGGAATAATAAAATAGAACGGCATGGTTCTATTTTGTTGGTTTCTAGGATCACCGTAAT
OTU8388	KY349897	Uncultured Glomeromycota clone JAHT50L02IH9X1 small subunit ribosomal RNA gene, partial sequence	98.611	1.29e-102	383	GTTAGTAGGTTGGTCATGCCTCTGGTATGTACTGGTCTCACTGATTCCTCCTTCCTTATGAACCGTAATGCCATTAATTTGGTGTTGCGGGGAATTTGGACTGTTACTTTGAAAAAATTAGAGTGTTTAAAGCAAGCTAACGCTTGAATACATTAGCATGGAATAATGAAATAGGACGTTCGATCCTATTTTGTTGGTTTCTAGGATTGACGTAAT
OTU8441	MG429387	Uncultured Glomus clone 10K-130448 18S small subunit ribosomal RNA gene, partial sequence	97.685	1.37e-102	372	GTCAGTAGGTTGGTCGTGCCACCAGTACGTACTGGTCTCACTGATTCCTCCTTCCTGATGAACCGTAATGCCATTAATTTGGTGTTGCGGGGAATTTGGACTGTTACTTTGAAAAAATTAGAGTGTTTAAAGCAGGCTAACGCTTGAATACATTAGCATGGAATAATGAAATAGGACGTTCGATCCTATTTTGTTGGTTTCTAGGATTGACGTAAT
OTU8487	LC274502	Uncultured Glomerales gene for 18S ribosomal RNA, partial sequence, isolate: DGGE band B	98.605	4.63e-105	381	ATCAGATTGTCGGTCGTGCCTCGGTACGCACTGGCATTATTGGTTCCTACCTTCTGAAGAACCGCGATGTCATTAATTTGGTGTCGTGGGGAATCAGGACTGTTACTTTGAAAAAATTAGAGTGTTTAAAGCAGGCGCACGCTTGAATACATTAGCATGGAATAATGAAATAGGACGTTTGATTCTATTTTGTTGGTTTCTAGGATTGACGTAAT
OTU8515	KF489093	Uncultured Glomeraceae clone L22HS64__OTU_48 18S ribosomal RNA gene, partial sequence	98.131	3.48e-103	374	TAGTAGTCTGGTCGTGCCACTGGTATGTACTGGTCTTACTGATTTCTCCTTCCTGAAGAACTGTAATGCCATTAATTTGGTGTTGCGGGGAAACAGGACTGTTACTTTGAAAAAATTAGAGTGTTTAAAGCAAGCTAACGCTTGAATACATTAGCATGGAATAATGAAATAGGACGATCGATCCTATTTTGTTGGTTTCTAGGATTGACGTAAT
OTU8668	KX529103	Racocetra sp. FAS-2017a isolate CMPC739.30 small subunit ribosomal RNA gene, partial sequence	99.515	1.51e-103	375	CCGTTGGTCGGGCTTTGTCTGTACTGGCGTGTAGAATTTCTACCTTCTGGGGAACCATCATGTTATTAATTTAACGTGGTGGGAAACCAGGACCTTTACCTTGAAAAAATTAGAGTGTTCAAAGCAGGCTTATGTCTGAATACATTAGCATGGAATAATAAAATAGGACGGTGGTCCTGTTTTGTTGGTTTCTGAATCACCGTAAT
OTU8822	HF968813	Gigaspora margarita partial 18S rRNA gene, strain BEG34, isolate spore 3, clone BS2_4_7	99.531	1.63e-107	388	GTTCTACCGTTGGTCGGGCAATAGTCTGTACTGGTGTGTAGAATTTCTACCTTCTGGGGAACCATCATGTTATTTATTTAGCGTGGTGGGAAACCAGGACCTTTACCTTGAAAAAATTAGAGTGTTCAAAGCAGGCTTACGTCTGAATACATTAGCATGGAATAATAAAATAGGACGGTGGTCCTGTTTTGTTGGTTTCTGAATCACCGTAAT
OTU9132	LT672571	Uncultured Glomus partial 18S rRNA gene, isolate G5, clone I6BWJM101C8TI2	97.222	6.35e-101	366	GTCAGTAGGCTGGTCGTGCCACCGGTACGTACTGGTCTCACTGATTCCTCCTTCCTGAAGAACCGTAATGCCATTAATTTGGTGTTGCGGGGAAACAGGACTGTTACTTTGAAAAAATTAGAGTGTTTAAAGCAAGCTAACGCTTGAATACATTAGCATGGAATAATGAAATAGGACGATCGATCCTATTTTGTTGGTTTCTAGGATTGACGTAAT
OTU9139	LT723917	Uncultured Glomus partial 18S rRNA gene, isolate SALKOPV3 VTX00143, clone I2R3EJD01DGO01	100	2.7e-110	398	ATCAGATTGTCGGTCGTGCCTCGGTACGCACTGGCATTATTGGTTCCTACCTTCTGAAGAACCGCGATGTCATTAATTTGGTGTCGTGGGGAATCAGGACTGTTACTTTGAAAAAATTAGAGTGTTTAAAGCAGGCGCACGCTTGAATACATTAGCATGGAATAATGAAATAGGACGTTTGATTCTATTTTGTTGGTTTCTAGGATCGACGTAAT
OTU9193	LN890608	Uncultured Acaulospora genomic DNA sequence contains 18S rRNA gene, OTU NS31_112	99.541	2.7e-110	398	GTCTGTCCATTGGTCGGGCTTCACGGTCCGTACTGGTGAGATGGGTTCCTACCTTCTGAATAACCGGCATGCCATTCAGTTGGTGCGCTGGGGAAGCAGAGCTATTACCTTGAAAAAATTAGAGTGCTTAAAGCAGGCTAGTGCTTGAATAGATTAGCATGGAATAATAAAATAGGACGGCATGGTTCTATTTTGTTGGTTTCTAGGATCACCGTAAT
OTU9362	LT216833	Uncultured Glomus partial 18S rRNA gene, isolate 3A9 VT247, clone IK2YRTO01AGL9C	98.611	5.78e-106	383	GTCAGTAGGTTGGTCGTGCCACCGGTACGTACTGGTCTCACTGATTCCTCCTTCCTGAAGAACCGTAATGCCATTAATTTGGTGTTGCGGGGAAACAGGACTGTTACTTTGAAAAAATTAGAGTGTTTAAAGCAGGCTCACGCTTGAATACATTAGCATGGAATAACGAAATAGGACGTTTGATTCTATTTTGTTGGTTTCTAGGATCGACGTAAT
OTU9417	LT217424	Uncultured Glomus partial 18S rRNA gene, isolate CassB8 VT90, clone IK2YRTO01CZDT7	99.061	5.01e-106	383	AGTAGGCTGGTCGTGCCACTGGTACGTACTGGTCTCACTGATTCCTCCTTCCTGAAGAACCGTAATGCCATTAATTTGGTGTTGCGGGGAAACAGGACTGTTACTTTGAAAAAATTAGAGTGTTTAAAGCAAGCTAACGCTTGAATACATTAGCATGGAATAATGAAATAGGACGATCGATCCTATTTTGTTGGTTTCTAGGATTGACGTAAT
OTU9473	LN616304	Uncultured Acaulospora partial 18S rRNA gene, isolate B2HA VTX00026, clone GAMF1025	99.541	2.7e-110	398	GTCTGTCAATTGGTCGGGCTTCACGGTCCGTACTGGTTCGATGGGTTCCTACCTTCTGAATAACCAGCATGCCATTTAGTTGGTGCGCCGGGGAAGCAGAGCTATTACCTTGAAAAAATTAGAGTGCTTAAAGCAGGCTAGTGCTTGAATAGATTAGCATGGAATAATAAAATAGGGCGGCATGGTTCTATTTTGTTGGTTTCTAGGATCACCGTAAT
OTU9495	HE798716	Uncultured Acaulospora partial 18S rRNA gene, isolate GVyLJ-7 VT44, clone 81_cloned	98.624	5.85e-107	387	GTCTGTCCATTGGTCGGGCTTCACGGTCCGTACTGGTGAGATGGGTTCCTACCTTCTGAATAACCAGCATGCCATTTAGTTGGTGCGTTGGGGAAGCAGAGCTATTACCTTGAAAAAATTAGAGTGCTTAAAGCAGGCTAGTGCTTGAATAGATTAGCATGGAATAATAAAATAGGACGGCATGGTTCTATTTTGTTGGTTTCTAGGATCACCGTAAT
OTU9560	LT672572	Uncultured Glomus partial 18S rRNA gene, isolate G5, clone I6BWJM101BAV3P	97.685	1.25e-102	372	GTCAGTAGGCTGGTCGTGCCACCGGTACGTACTGGTCTCACTGATTCCTCCCTCCTGAAGAACCGTAATGCCATTAATTTGGTGTTGCGGGGAAACAGGACTGTTACTTTGAAAAAATTAGAGTGTTTAAAGCAAGCTAACGCTTGAATACATTAGCATGGAATAATGAAATAGGACGATCGATCCTATTTTGTTGGTTTCTAGGATTGACGTAAT
OTU958	KY588325	Uncultured Scutellospora clone VTX00049 (185) small subunit ribosomal RNA gene, partial sequence	99.057	9.78e-105	379	TTCTACCATTGGTCGGGCAATAGTCTGTACTGGTGTGTAGAATTTCTACCTTCTGGGGAACTATCATGTTATTAATTTAGCGTGGTGGGAAACCAGGACCTTTACCTTG-AAAAATTAGAGTGTTCAAAGCAGGCTTATGTCTGAATACATTAGCATGGAATAATAGAATAGGACGGTGGTCCTGTTTTGTTGGTTTCTGAATCACCGTAAT
OTU9627	KT762239	Uncultured Glomus clone Glo-20 18S ribosomal RNA gene, partial sequence	98.148	3.13e-104	377	GTTAGTAGGTTGGTCATGCCTCTGGTATGTACTGGTCTCACTGATTCCTCCTTCCTGATGAACCGTAATGCCATTAATTTGGTGTTGCGGGGAATTTGGACTGTTACTTTGAAAAAATTAGAGTGTTTAAAGCAAGCTAACGCTTGAATACATTAGCATGGAATAATGAAATAGGACGTTTGATTCTATTTTGTTGGTTTCTAGGATCGACGTAAT
OTU9639	AM946769	uncultured Gigaspora partial 18S rRNA gene, clone 4SaD_od	99.061	7.56e-106	383	GTTCTACCATTGGTCGGGCAATTGTCTGTACTGGCGTGTGGAATTTCTACCTTCTGGGGAACTATCATGTTATTAATTTAGCGTGGTGGGAAACCAGGACCTTTACCTTGAAAAAATTAGAGTGTTCAAAGCAGGCTTACGTCTGAATACATTAGCATAGAATAATAAAATAGGACGGTGGTCCTGTTTTGTTGGTTTCTGAATCACCGTAAT
OTU981	LC274502	Uncultured Glomerales gene for 18S ribosomal RNA, partial sequence, isolate: DGGE band B	97.209	1.85e-100	364	ATCAGATTGTCGGTCGTGCCTCGGTACGCACTGGCATTATTGGTTCCTACCTTCTGAAGAACCGCGATGTCATTAATTTGGTGTCGTGGGGAATCAGGACTGTTACTTTGAAAAAATTAGAGTGTTTAAAGCAGGCGCACGCTTGAATACATTAGCATGGAATAATGAAATAGGACGTTTGATTCTATTTTGTTGGTTTCTAGGATTGACGTAAT
OTU9878	LN620307	Uncultured Acaulospora partial 18S rRNA gene, isolate MUyAA VTX00026, clone GAMF5028	98.624	9.73e-104	387	GTCTGTCCATTGGTCGGGCTTCACGGTCCGTACTGGTGTGATGGGTTCCTACCTTCTGAATAACCAGCATGCCATTCAGTTGGTGCGCCGGGGAAGCAGAGCTATTACCTTGAAAAAATTAGAGTGCTTAAAGCAGGCTAGTGCTTGAATAGATTAGCATGGAATAATAAAATAGGACGGCATGGTTCTATTTTGTTGGTTTCTAGGATCACCGTAAT
OTU9917	LN620307	Uncultured Acaulospora partial 18S rRNA gene, isolate MUyAA VTX00026, clone GAMF5028	97.248	7.61e-101	366	GTCTGTCCATTGGTCGGGCTTCACGGTCCGTACTGGTGTGATGGGTTCCTACCTTCTGAATAACCAGCATGCCATTCAGTTGGTGCGCCGGGGAAGCAGAGCTATTACCTTGAAAAAATTAGAGTGCTTAAAGCAGGCTAGTGCTTGAATAGATTAGCATGGAATAATAAAATAGGACGGCATGGTTCTATTTTGTTGGTTTCTAGGATCACCGTAAT
